# Supplementary material for: Enhancement of COPD biological networks using a web-based collaboration interface
Source: F1000Res. 2015 May 20;4:32. Originally published 2015 Jan 29. [Version 2] doi: 10.12688/f1000research.5984.2 (PMC4350443; doi:10.12688/f1000research.5984.2)
Supplement: Original networks, NVC networks and COPD data sets used in: Enhancement of COPD biological networks using a web-based collaboration interface — Original networks, NVC networks and their descriptions. The file contains the names of the original networks (as they were published), agglomerated NVC networks (as presented on the Bionet website), and network descriptions. The 15 networks that were discussed during jamboree are indicated by “X” in the column Discussed in Jamboree. COPD data sets, their descriptions, and the comparisons used to build the COPD models during Phase 1. Reverse causal reasoning was performed using COPD and emphysema data sets from lung, small airway, and alveolar macrophages of early COPD patients and healthy smokers. Data Sets, the Gene Expression Omnibus (GEO) used to build the COPD networks. SCs, state changes defined using differentially expressed genes that meet the following criteria: FDR adjusted p<0.05, fold change ≥1.3, and minimum expression of 100 (for Affy platforms). HYPs, mechanisms or hypotheses predicted from the SCs and the Selventa Knowledgebase [1] with the following cutoffs: richness p<0.1, concordance p<0.1. Early COPD was defined as Global Initiative for Chronic Obstructive Lung Disease (GOLD) stages 1 and 2. The three small airway data sets were merged using ComBat [2] because of the small sample size of early COPD patients within each data set. Lone emphysema is defined in the GSE10006 data set as patients who have normal spirometry but decreased transfer factor and evidence of emphysema on chest computed tomography scans. The lone emphysema data were selected because they might be useful in understanding COPD onset. References 1. Catlett NL, Bargnesi AJ, Ungerer S, Seagaran T, Ladd W, Elliston KO, Pratt D: Reverse causal reasoning: applying qualitative causal knowledge to the interpretation of high-throughput data. BMC bioinformatics 2013, 14:340. 2. Chen C, Grennan K, Badner J, Zhang D, Gershon E, Jin L, Liu C: Removing batch effects in analysis of expression microarray data: an evaluation of six batch adjustment methods. PloS one 2011, 6:e17238. [file f1000research-4-7016-s0000.tgz › Original_networks__NVC_networks_and_their_descriptions.ods]

## Sheet: Networks
Original Network Name	NVC Network Name	Permanent URL	Network Description	Discussed in Jamboree
Macrophage mediated recruitment	Macrophage signaling	https://bionet.sbvimprover.com/Network/Display?networkId=981420192	The Macrophage Signaling describes the causal mechanisms in pathways related to the recruitment of macrophages to sites of tissue injury, as well as those pathways related to the differentiation of macrophages from hematopoietic progenitors. The network also includes cell surface receptors and signaling pathways involved in macrophage efferocytosis, a process known to be largely inhibited during …	x
Macrophage activation
Macrophage differentiation
Efferoyctosis
Tc Response	Cytotoxic T-cell Signaling	https://bionet.sbvimprover.com/Network/Display?networkId=86441698	The Cytotoxic T-cell Signaling network depicts the causal mechanisms that are activated in CD8+ cytotoxic T-cells following T-cell receptor (TCR) ligation. Expanding on these processes, the network highlights the chemokines secreted by both macrophages and dendritic cells, as well as the cognate T-cell receptors, involved in mediating T-cell recruitment to compromised lung tissue during COPD deve…
T-cell Recruitment and Activation
Treg Response	Treg Signaling	https://bionet.sbvimprover.com/Network/Display?networkId=1329517886	The Treg Signaling network depicts the causal mechanisms that are activated in CD4+ Foxp3+ regulatory T-cells following T-cell receptor (TCR) ligation. Expanding on these processes, the network highlights the chemokines secreted by both macrophages and dendritic cells, as well as the cognate T-cell receptors, involved in mediating T-cell recruitment to compromised lung tissue during COPD developm…
T-cell Recruitment and Activation
Dendritic Cell Activation	Dendritic Cell Signaling	https://bionet.sbvimprover.com/Network/Display?networkId=824903560	The Dendritic Cell Signaling network depicts the causal mechanisms in key cytokine pathways leading to the activation of dendritic cells and their migration to both the lung tissue and lymph nodes. Chemokines and surface receptors expressed by dendritic cells that serve to promote T-cell migration and subsequent differentiation in the lung during COPD are included in the network.	x
Dendritic Cell Migration to Tissue
Dendritic Cell Migration to Lymph Node
T-cell Recruitment and Activation
Epithelial Cell Barrier Defense	Epithelial Innate immune activation	https://bionet.sbvimprover.com/Network/Display?networkId=87423862	The Endothelial Innate Immune Activation network depicts the causal mechanisms that describe acute response of healthy pulmonary endothelium to pro-inflammatory stimuli; these response mechanisms include production of the inflammatory chemokines, adhesion molecules and other mediators during endothelial cells activation leading to lung microvascular endothelial cells dysfunction. The network also…
Epithelial Proinflammatory Signaling
Th17 Differentiation	Th17 signaling	https://bionet.sbvimprover.com/Network/Display?networkId=-1283209477	The Th17 Signaling network depicts the causal mechanisms that are activated in IL-17-producing T helper (Th17) cells following T-cell receptor (TCR) ligation. Expanding on these processes, the network highlights the chemokines secreted by both macrophages and dendritic cells, as well as the cognate T-cell receptors, involved in mediating T-cell recruitment to compromised lung tissue during COPD d…
Th17 Response
T-cell Recruitment & Activation
Th1 Differentiation	Th1/Th2 signaling	https://bionet.sbvimprover.com/Network/Display?networkId=368981202	The Th1/Th2 Signaling network depicts the causal mechanisms that are activated in T helper 1 (Th1) cells following engagement with macrophages including pathways related to the STAT4 and T-bet transcription factors leading to Th1-specific differentiation as well as the causal mechanisms that are activated in T helper 2 (Th2) cells following engagement primarily with B-cells including pathways rel…	x
Th1 Response
T-cell Recruitment & Activation
Th2 Differentiation
Th2 Response
T-cell Recruitment & Activation
Microvascular Endothelium Activation	Endothelial Innate Immune Activation	https://bionet.sbvimprover.com/Network/Display?networkId=84732156	The Endothelial Innate Immune Activation network depicts the causal mechanisms that describe acute response of healthy pulmonary endothelium to pro-inflammatory stimuli; these response mechanisms include production of the inflammatory chemokines, adhesion molecules and other mediators during endothelial cells activation leading to lung microvascular endothelial cells dysfunction. The network also…
Immune Regulation of Angiogenesis
Cell Migration and Adhesion in Wound Healing	Wound Healing	https://bionet.sbvimprover.com/Network/Display?networkId=484068164	The Wound Healing network describes the causal mechanisms involved in the wound healing process including cell migration as a result of MMP degradation of matrix components, and progenitor cell differentiation mediated by NOTCH1, SOX2, KRT14 and CTNNB1.
Differentiation of Progenitor Cell in Wound Healing
Growth Factor Mediated Angiogenesis	Angiogenesis	https://bionet.sbvimprover.com/Network/Display?networkId=-582030286	The Angiogenesis network depicts the causal mechanisms that lead to the angiogenic processes of migration, proliferation and vascular permeability downstream of growth factor signaling (PDGF, TGF, IGF, FGF, VEGF, and angiopoietin) as well as key angiogenic processes of sprouting and tubulogenesis including the DLL4-NOTCH pathway. The model also contains causal mechanisms involved in the regulatio…
HIF1A Regulation and Signaling
Sprouting and Tubulogenesis
VEGF-Mediated Angiogenesis
Caspase Cascade	Apoptosis	https://bionet.sbvimprover.com/Network/Display?networkId=-2130690980	The Apoptosis network describes causal mechanisms in several different signaling pathways that are involved in the induction of apoptosis in response to environmental cues. The pathways include ER stress signaling, particularly the PERK-eIF2alpha-ATF4-CHOP pathway, MAPK components that regulate the pro-apoptotic proteins (Bad,Bax, Bim) via PI3K/AKT and JNK pathways, NFkB signaling which induces d…	x
ER Stress Induced Apoptosis
MAPK Signaling
NFkB Signaling
PKC Signaling
Proapoptotic Mitochondrial Signaling
Prosurvival Mitochondrial Signaling
TNFR1/Fas Signaling
TP53 TS
ATG Induction of Autophagy	Autophagy	https://bionet.sbvimprover.com/Network/Display?networkId=216740971	The Autophagy depicts the causal mechanisms involved in the induction of autophagy including the regulation of mTOR in the context of autophagy, ATG signaling that leads to autophagic vacuole formation, and regulation of protein translation via S6K and AMPK.
Autophagy Induction
mTOR Signaling
Protein Synthesis
Components Affecting TP53 Activity	Response to DNA Damage	https://bionet.sbvimprover.com/Network/Display?networkId=760131972	The Response to DNA Damage network depicts the causal mechanisms that are involved in multiple DNA damage response pathways. This includes those components that regulate TP53, TP63, and TP73 activities, the impact of G1/S and G2/M transitions of the cell cycle downstream of DNA damage, and DNA repair processes following single-strand and double-strand DNA damage. The network describes inhibition …	x
Components Affecting TP73 Activity
Components Affecting TP63 Activity
DNA Damage to G1/S Checkpoint
DNA Damage to G2/M Checkpoint
Double-Strand Break Response
Inhibition of DNA Repair
NER/XP Pathway
Single-Strand Break Response
Oncogene Induced Senescence	Mechanisms of Cellular Senescence	https://bionet.sbvimprover.com/Network/Display?networkId=1293223059	The Mechanisms of Cellular Senescence network depicts the causal mechanisms that are involved in induction of oncogene-induced senescence, stress-induced senescence and replicative senescence in response to a variety of external stimuli. The network includes components that participate in intercellular signaling such as growth factors, chemokines, cytokines and proteases, which ultimately lead to…	x
Replicative Senescence
Stress-Induced Premature Senescence
FAS Activation	Necroptosis	https://bionet.sbvimprover.com/Network/Display?networkId=-808038983	The Necroptosis network describes the causal mechanisms involved in the activation of the Fas receptor and TNFR1 receptor, leading to RIPK/ROS (reactive oxygen species) signaling and the subsequent induction of necroptosis. The network includes the array of proinflammatory mediators released from necrotic cells that may contribute to COPD development.
Proinflammatory Mediators
RIPK/ROS Mediated Execution
TNFR1 Activation
B-cell Activation	B-cell signaling	https://bionet.sbvimprover.com/Network/Display?networkId=1578377602	The B-cell Activation network encompasses multiple domains linking the repertoire of surface receptors expressed on B-cells to a variety of causal downstream signaling pathways leading to B-cell activation and differentiation. The network includes key components involved in the class switching process frequently observed during COPD development.
Calcium	Calcium	https://bionet.sbvimprover.com/Network/Display?networkId=2089393967	The Calcium network depicts the causal mechanisms that regulate calcium signaling in the context of cell proliferation. The network describes increases in calcineurin complex activity as a result of Wnt-mediated calcium signaling and VEGF signaling, which leads to the induction of NFATC1 transcriptional activity and subsequent cell proliferation.
Cell Cycle	Cell Cycle	https://bionet.sbvimprover.com/Network/Display?networkId=1438488049	The Cell Cycle network depicts the causal mechanisms that regulate cell cycle including canonical elements of the core machinery regulating entry and exit from the mammalian cell cycle, such as cyclins, cyclin-dependent kinases and members of the E2F family.	x
Cell Interaction	Cell Interaction	https://bionet.sbvimprover.com/Network/Display?networkId=-1531048027	The Cell Interaction network describes the causal mechanisms involved in the signal transduction pathways leading to cell proliferation that originate from the interactions between common cell adhesion molecules (including ITGB1 complexes with ITGA1-3 chains) and extracellular matrix components (specifically collagen,fibronectin, and laminin).
Clock	Clock	https://bionet.sbvimprover.com/Network/Display?networkId=424788505	The Clock network depicts the causal mechanisms that regulate circadian clock signaling leading to cell proliferation. The network focuses mainly on the downstream targets of the CLOCK:ARNTL transcriptional complex such as NR1D1, CRY1, PERs, and BHLHs.
Drug Metabolism Response	Xenobiotic Metabolism Response	https://bionet.sbvimprover.com/Network/Display?networkId=-701401528	The Xenobiotic Metabolism Response depicts the causal mechanisms that are involved in xenobiotic metabolism response, including the various environmental stressors and signaling components that regulate AHR and cytochrome p450 enzymes.	x
ECM Degradation	ECM Degradation	https://bionet.sbvimprover.com/Network/Display?networkId=-1294813600	The ECM Degradation network depicts the causal mechanisms that are involved in the key events leading to the degradation of the extracellular matrix (ECM) in the context of COPD, including the release of proteases (e.g. MMPs and neutrophil elastase) from inflammatory cells, which degrade ECM components such as collagens, laminins and elastins. ECM degradation results in destruction of the alveola…
Endoplasmic Reticulum Stress	Endoplasmic Reticulum Stress	https://bionet.sbvimprover.com/Network/Display?networkId=-1432122720	The Endoplasmic Reticulum Stress network depicts the causal mechanisms that regulate endoplasmic reticulum stress including the unfolded protein response and the pathways downstream of the three key stress mediators: PERK (EIF2AK3), ATF6, and IRE1alpha (ERN1). The pro-apoptotic arm of the ER stress response was excluded from this network, but included in the Apoptosis network where the context is…
Epigenetics	Epigenetics	https://bionet.sbvimprover.com/Network/Display?networkId=529362579	The Epigenetics describes the causal mechanisms of the well-known epigenetic modulators of lung cell proliferation including the histone deacetylase (HDAC) family and DNA methyltransferase (DMT) family member DNMT1 as well as connections from these epigenetic mediators to the core cell cycle components (e.g. CCND1, CDKN2A).
Fibrosis and EMT	Fibrosis	https://bionet.sbvimprover.com/Network/Display?networkId=-1063120558	The Fibrosis model network depicts causal mechanisms that describe fibrosis and epithelial to mesenchymal cell transition (EMT) in lung tissue repair including distinct characteristics of lung fibrosis such as TGFB1, collagen and MMPs. The network also contains signaling components of the Wnt, Hedgehog, and EGFR pathways that promote fibrosis and EMT.
Mucus Hypersecretion	Epithelial Mucus Hypersecretion	https://bionet.sbvimprover.com/Network/Display?networkId=-1109643173	The Epithelial Mucus Hypersecretion network depicts the causal mechanisms that lead to increased expression of MUC5AC and mucus hypersecretion in pulmonary epithelial cells in response to pro-inflammatory signals (e.g. IL13, CCL2, and TNF) and environmental insults. The network also includes COPD-specific signaling components such as various mucins and mucocilliary clearance processes.
Growth Factor	Growth Factor	https://bionet.sbvimprover.com/Network/Display?networkId=570835020	The Growth Factor network depicts the causal mechanisms of common extracellular growth factors involved in regulating lung cell proliferation, namely EGF, TGF-beta, VEGF, and FGF family members. The EGF family members EGF and TGF-alpha play critical roles in regulating the proliferation of airway epithelial cells through EGF receptor activation. FGF7 and FGF10, largely through activation of FGFR2…	x
Hedgehog	Hedgehog	https://bionet.sbvimprover.com/Network/Display?networkId=1469520430	The Hedgehog network depicts causal mechanisms that are involved in Hedgehog signaling, which regulates cell proliferation and branching morphogenesis in the developing mammalian lung.
Hox	Hox	https://bionet.sbvimprover.com/Network/Display?networkId=-128218134	The Hox network describes the causal mechanisms in the Hox signaling pathway that leads to cell proliferation as well as downstream targets of the HOX family members such as CDKN1A, CDKN1B, CDKN1C, ITGAV, and ITGB3.
Hypoxic Stress	Hypoxic Stress	https://bionet.sbvimprover.com/Network/Display?networkId=1825002915	The Hypoxic Stress network depicts the causal mechanisms that regulate hypoxic stress including activation of HIF1A and its targets, control of transcription, protein synthesis, and crosstalk with oxidative stress, ER stress, and osmotic stress response pathways.	x
Immune Regulation of Tissue Repair	Immune Regulation of Tissue Repair	https://bionet.sbvimprover.com/Network/Display?networkId=1147322080	The Immune Regulation of Tissue Repair network depicts the causal mechanisms that are involved in the immune cell regulation of tissue repair, including the activation of macrophages, dendritic cells, neutrophils and monocytes.
Jak Stat	Jak Stat	https://bionet.sbvimprover.com/Network/Display?networkId=1181175199	The Jak Stat network depicts the causal mechanisms that are involved in the canonical Jak Stat signaling leading to cell proliferation and components of cell cycle machinery (e.g. cyclins, CDKN1B).
Mapk	Mapk	https://bionet.sbvimprover.com/Network/Display?networkId=858665149	The Mapk network depicts the causal mechanisms that regulate different families of MAPK signaling (p38, JNK, ERK, MAP2K) in the context of cell proliferation.
Mast cell activation	Mast cell activation	https://bionet.sbvimprover.com/Network/Display?networkId=-1323527242	The Mast Cell Activation network depicts the causal mechanisms that occur in mast cells following exposure to antigen and IgE/Fc receptor ligation and stimulation with IL4 and KITLG. The network also includes elements involved in the resulted downstream signal transduction (e.g. Lyn, MEK and MAPK1, and LTC4) that lead to mast cell activation and subsequent release of several cytokines and other f…
Megakaryocyte Differentiation	Megakaryocyte Differentiation	https://bionet.sbvimprover.com/Network/Display?networkId=773435527	The Megakaryocyte Differentiation network depicts the causal mechanisms that are involved in megakaryocyte differentiation in response to upstream signals (e.g. IL11, CXCL12, and THPO).
mTor	mTor	https://bionet.sbvimprover.com/Network/Display?networkId=-1581775438	The mTor network depicts the causal mechanisms that are involved in the canonical mTOR signaling pathway, including AMPK, TSC1/2, RHEB, and RPS6KB1. Elements of this pathway are important for mediating the proliferative processes seen following lung injury.
Neutrophil Response & Chemotaxis	Neutrophil Signaling	https://bionet.sbvimprover.com/Network/Display?networkId=1488055949	The Neutrophil Signaling network depicts the causal mechanisms that lead to various cellular functions in neutrophils, such as polarization, extravasation, respiratory burst, response to stimuli, and chemotaxis, in response to upstream signals such as CSF3, TNF, IL8, CXCL12, F2, and FPR1.	x
NFE2L2 Signaling	NFE2L2 Signaling	https://bionet.sbvimprover.com/Network/Display?networkId=-767211203	The NFE2L2 Signaling network depicts the causal mechanisms that are involved in transcriptional activation of NFE2L2 (central mediator of the cellular oxidative stress response), its interaction with MAF proteins, and its downstream target genes such as ATF4, GCLC, NQO1, and PRDX1.	x
NK Cell Activation	NK Signaling	https://bionet.sbvimprover.com/Network/Display?networkId=1278859187	The NK Signaling network depicts the causal mechanisms that are involved in NK cell activation and the induction of target cell cytolysis in response to upstream signals, including interleukins, TGFB1, IFNs and ITGB2
Notch	Notch	https://bionet.sbvimprover.com/Network/Display?networkId=465354710	The Notch network depicts the causal mechanisms that regulate Notch signaling which controls lung cell proliferation as well as differentiation through DLK1 (an upstream initiator of the Notch signaling pathway) and JAG1/2 (ligands for the Notch receptors).
Nuclear Receptors	Nuclear Receptors	https://bionet.sbvimprover.com/Network/Display?networkId=1678972946	The Nuclear Receptors network depicts the causal mechanisms in the nuclear receptor signaling pathway that leads to cell proliferation and cell cycle progression as indicated by the core elements (cyclin-dependent kinases, E2F family members, cyclins, and CDKN1A).	x
Osmotic Stress	Osmotic Stress	https://bionet.sbvimprover.com/Network/Display?networkId=-737420716	The Osmotic Stress network depicts the causal mechanisms that regulate osmotic stress including NFAT5, aquaporins, and CFTR pathways downstream of the hyperosmotic response.
Oxidative Stress	Oxidative Stress	https://bionet.sbvimprover.com/Network/Display?networkId=1536405234	The Oxidative Stress network depicts pathways regulating cellular responses to oxidative stress, which includes intracellular free radical management, cellular responses to endogenous/exogenous oxidants and anti-oxidants and the glutathione metabolism. The network details transcriptional regulation of AP-1, NF-kB, and Nrf2 complexes as they relate to management of oxidative stress.	x
PGE2	PGE2	https://bionet.sbvimprover.com/Network/Display?networkId=1130573345	The PGE2 network depicts the pathways exerting regulatory control of PGE2 in the context of cellular proliferation. The network includes cAMP-mediated activation of PKA-, Epac/Rap1- and Tiam1/Vav2-dependent pathways of Rac1 activation.
Regulation by Tumor Suppressors	Regulation by Tumor Suppressors	https://bionet.sbvimprover.com/Network/Display?networkId=-676155686	The Regulation by Tumor Suppressors network depicts pathways related to canonical tumor suppressor proteins that regulate cellular entry into senescence. The pathways described include the activities of PTEN, p53 and p21, as well as the activity of PI3K/Akt as it relates to senescence.
Regulation of CDKN2A expression	Regulation of CDKN2A expression	https://bionet.sbvimprover.com/Network/Display?networkId=1046273002	The Regulation of CDKN2A Expression network depicts pathways leading to the expression of p16INK (CDKN2A), which includes the transcriptional inducers Ets1 and Ets2 and transcriptional repressors of the INK4A and ARF genes, such as TBX2 andCtBP.
Transcriptional Regulation of the SASP	Transcriptional Regulation of the SASP	https://bionet.sbvimprover.com/Network/Display?networkId=1483032097	The Transcriptional Regulation of the SASP network depicts the causal mechanisms that promote the development of the senescence-associated secretory phenotype (SASP), which includes the expression of cell surface bound IL-1a. The network depicts activation of the downstream signaling cascade that enhances proinflammatory transcription factor activity (NF-kB, C/EBPb) and results in the expression …
Wnt	Wnt	https://bionet.sbvimprover.com/Network/Display?networkId=-1741290705	The Wnt Signaling network depicts the causal mechanisms that regulate aspects of Wnt signaling primarily in the context of heightened cell proliferation observed following lung injury. The network includes multiple pathways leading to the degradation of beta-catenin as it relates to Wnt signaling.
Tissue Damage	Tissue Damage	https://bionet.sbvimprover.com/Network/Display?networkId=-1268520338	The Tissue Damage network depicts the causal mechanisms leading to the secretion of damage-associated molecular patterns (DAMPs) and pathogen associated molecular patterns (PAMPs) following tissue injury. The network includes pathways related to the detection of DAMPs, which serve to perpetuate heightened immune responses to noninfectious tissue insult.
